# Supplementary material for: Anthropometric Indicators and Early Cardiovascular Prevention in Children and Adolescents: The Role of Education and Lifestyle
Source: J Cardiovasc Dev Dis. 2026 Jan 22;13(1):57. doi: 10.3390/jcdd13010057 (PMC12841735; doi:10.3390/jcdd13010057)
Supplement: Supplementary file 1 [file jcdd-13-00057-s001.zip]

Archive with 1 entries (1 files):
- jcdd-4082386-supplementary.pdf
